# Supplementary material for: Genome-wide polyadenylation site mapping datasets in the rice blast fungus Magnaporthe oryzae
Source: Sci Data. 2018 Nov 27;5:180271. doi: 10.1038/sdata.2018.271 (PMC6257040; doi:10.1038/sdata.2018.271)
Supplement: Supplementary file 1 [file sdata2018271-isa1.zip]

Archive with 3 entries (3 files):
- i_Investigation.txt
- s_study_Wilkinson.txt
- a_assay_Wilkinson.txt
