# Supplementary material for: Genome-wide polyadenylation site mapping datasets in the rice blast fungus Magnaporthe oryzae
Source: Sci Data. 2018 Nov 27;5:180271. doi: 10.1038/sdata.2018.271 (PMC6257040; doi:10.1038/sdata.2018.271)
Supplement: Supplementary file 1 [file sdata2018271-isa1.zip › i_Investigation.txt]

# Investigation File generated for Scientific Data with Investigation File Authoring Tool version 0.1.0 on 26/10/2018 - This metadata file is CC0
ONTOLOGY SOURCE REFERENCE
Term Source Name	NCBITaxon	OBI	EFO	NCIT	BTO	ERO
Term Source File	http://data.bioontology.org/ontologies/NCBITAXON	http://data.bioontology.org/ontologies/OBI	http://data.bioontology.org/ontologies/EFO	http://data.bioontology.org/ontologies/NCIT	http://data.bioontology.org/ontologies/BTO	http://data.bioontology.org/ontologies/ERO
Term Source Version	2016AB	2014-08-18		17.06d	unknown	2013-08-02
Term Source Description	National Center for Biotechnology Information (NCBI) Organismal Classification	Ontology for Biomedical Investigations	Experimental Factor Ontology	National Cancer Institute Thesaurus	BRENDA Tissue and Enzyme Source Ontology	Eagle-I Research Resource Ontology
INVESTIGATION
Investigation Identifier
Investigation Title
Investigation Description
Investigation Submission Date
Investigation Public Release Date
INVESTIGATION PUBLICATIONS
Investigation PubMed ID
Investigation Publication DOI
Investigation Publication Author List
Investigation Publication Title
Investigation Publication Status
Investigation Publication Status Term Accession Number
Investigation Publication Status Term Source REF
INVESTIGATION CONTACTS
Investigation Person Last Name
Investigation Person Mid Initials
Investigation Person First Name
Investigation Person Address
Investigation Person Phone
Investigation Person Fax
Investigation Person Email
Investigation Person Affiliation
Investigation Person Roles
Investigation Person Roles Term Accession Number
Investigation Person Roles Term Source REF
STUDY
Study Identifier	10.1038/sdata.2018.271
Study Title	Genome-wide polyadenylation site mapping datasets in the rice blast fungus Magnaporthe oryzae
Study Submission Date	09/07/2018
Study Public Release Date	27/11/2018
Study Description	http://www.nature.com/articles/sdata2018271#abstract
Study File Name	s_study_Wilkinson.txt
Comment[Subject Keywords]	//;///;//;///
Comment[Manuscript Licence]	CC BY-4.0
Comment[Experimental Metadata Licence]	CC0
Comment[Supplementary Information File Name]	
Comment[Supplementary Information File Type]	x-zip-compressed
Comment[Supplementary Information File URL]	http://www.nature.com/articles/sdata2018271#supplementary-information
Comment[Data Repository]	NCBI Sequence Read Archive;Zenodo
Comment[Data Record Accession]	SRP124953;doi:10.5281/zenodo.1168454 
Comment[Data Record URI]	https://identifiers.org/ncbi/insdc.sra:SRP124953;https://doi.org/10.5281/zenodo.1168454
STUDY DESIGN DESCRIPTORS
Study Design Type	transcription profiling by high throughput sequencing design	stimulus or stress design	replicate design	genetic modification design
Study Design Type Term Accession Number	OBI:0001239	OBI:0001396	OBI:0500018	http://www.ebi.ac.uk/efo/EFO_0001758
Study Design Type Term Source REF	OBI	OBI	OBI	EFO
STUDY PUBLICATIONS
Study PubMed ID	""
Study Publication DOI	doi:10.1111/nph.15405
Study Publication Author List	""
Study Publication Title	""
Study Publication Status	published
Study Publication Status Term Accession Number	
Study Publication Status Term Source REF	
STUDY FACTORS
Study Factor Name	strain	nutrient conditions	biological replicate
Study Factor Type	Organism Strain	culture medium	biological replicate
Study Factor Type Term Accession Number	NCIT:C14419	BTO:0000316	http://www.ebi.ac.uk/efo/EFO_0002091
Study Factor Type Term Source REF	NCIT	BTO	EFO
STUDY ASSAYS
Study Assay Measurement Type	total RNA
Study Assay Measurement Type Term Accession Number	http://www.ebi.ac.uk/efo/EFO_0004964
Study Assay Measurement Type Term Source REF	EFO
Study Assay Technology Type	polyA-selected RNA sequencing assay
Study Assay Technology Type Term Accession Number	OBI:0002571
Study Assay Technology Type Term Source REF	OBI
Study Assay Technology Platform	Illumina HiSeq 2000
Study Assay File Name	a_assay_Wilkinson.txt
STUDY PROTOCOLS
Study Protocol Name	RNA extraction	Library preparation	RNA sequencing	RNA sequencing and PAS detection protocol
Study Protocol Type	total RNA extraction	library preparation	RNA sequencing assay	bioinformatics analysis
Study Protocol Type Term Accession Number	OBI:0000855	OBI:0000711	OBI:0001177	ERO:0000740
Study Protocol Type Term Source REF	OBI	OBI	OBI	ERO
Study Protocol Description				
Study Protocol URI	""	""	""	""
Study Protocol Version				
Study Protocol Parameters Name	""	""	instrument; manufacturer	""
Study Protocol Parameters Name Term Accession Number	""	""	""	""
Study Protocol Parameters Name Term Source REF	""	""	""	""
Study Protocol Components Name	""	""	""	""
Study Protocol Components Type	""	""	""	""
Study Protocol Components Type Term Accession Number	""	""	""	""
Study Protocol Components Type Term Source REF	""	""	""	""
STUDY CONTACTS
Study Person Last Name	Marconi	Sesma	Rodríguez-Romero	González	Wilkinson
Study Person First Name	Marco	Ane	Julio Luis	María Lourdes Rosano	Mark D.
Study Person Mid Initials					
Study Person Email	""	""	""	""	(email: mark.wilkinson@upm.es)
Study Person Phone					
Study Person Fax					
Study Person Address					
Study Person Affiliation	Centro de Biotecnología y Genómica de Plantas UPM – INIA, Madrid, Spain	Centro de Biotecnología y Genómica de Plantas UPM – INIA, Madrid, Spain	Centro de Biotecnología y Genómica de Plantas UPM – INIA, Madrid, Spain	Swiss Federal Institute of Technology, Zurich, Switzerland	Centro de Biotecnología y Genómica de Plantas UPM – INIA, Madrid, Spain
Study Person Roles					
Study Person Roles Term Accession Number					
Study Person Roles Term Source REF					
Comment[Study Person ORCID]					0000-0001-6960-357X
Comment[Funder]					
Comment[FundRef ID]					
Comment[Funder Term Source REF]					
Comment[Grant Identifier]					
