# Supplementary material for: Genome-wide polyadenylation site mapping datasets in the rice blast fungus Magnaporthe oryzae
Source: Sci Data. 2018 Nov 27;5:180271. doi: 10.1038/sdata.2018.271 (PMC6257040; doi:10.1038/sdata.2018.271)
Supplement: Supplementary file 1 [file sdata2018271-isa1.zip › s_study_Wilkinson.txt]

Source Name	Characteristics[organism]	Term Source REF	Term Accession Number	Protocol REF	Sample Name	Material Type	Term Source REF	Term Accession Number	Factor Value[strain]	Factor Value[nutrient conditions]	Factor Value[biological replicate]
Magnaporthe oryzae cultured in liquid complete medium	Magnaporthe oryzae	NCBITaxon	NCBITaxon:318829	RNA extraction	2D4--C-1	total RNA	EFO	EFO:0004964	2D4	Carbon depleted minimal medium	biological replicate
Magnaporthe oryzae cultured in liquid complete medium	Magnaporthe oryzae	NCBITaxon	NCBITaxon:318829	RNA extraction	2D4--C-2	total RNA	EFO	EFO:0004964	2D4	Carbon depleted minimal medium	biological replicate
Magnaporthe oryzae cultured in liquid complete medium	Magnaporthe oryzae	NCBITaxon	NCBITaxon:318829	RNA extraction	2D4--C-3	total RNA	EFO	EFO:0004964	2D4	Carbon depleted minimal medium	biological replicate
Magnaporthe oryzae cultured in liquid complete medium	Magnaporthe oryzae	NCBITaxon	NCBITaxon:318829	RNA extraction	2D4-CM-1	total RNA	EFO	EFO:0004964	2D4	Complete medium	biological replicate
Magnaporthe oryzae cultured in liquid complete medium	Magnaporthe oryzae	NCBITaxon	NCBITaxon:318829	RNA extraction	2D4-CM-2	total RNA	EFO	EFO:0004964	2D4	Complete medium	biological replicate
Magnaporthe oryzae cultured in liquid complete medium	Magnaporthe oryzae	NCBITaxon	NCBITaxon:318829	RNA extraction	2D4-CM-3	total RNA	EFO	EFO:0004964	2D4	Complete medium	biological replicate
Magnaporthe oryzae cultured in liquid complete medium	Magnaporthe oryzae	NCBITaxon	NCBITaxon:318829	RNA extraction	2D4-MM-1	total RNA	EFO	EFO:0004964	2D4	Minimal medium	biological replicate
Magnaporthe oryzae cultured in liquid complete medium	Magnaporthe oryzae	NCBITaxon	NCBITaxon:318829	RNA extraction	2D4-MM-2	total RNA	EFO	EFO:0004964	2D4	Minimal medium	biological replicate
Magnaporthe oryzae cultured in liquid complete medium	Magnaporthe oryzae	NCBITaxon	NCBITaxon:318829	RNA extraction	2D4-MM-3	total RNA	EFO	EFO:0004964	2D4	Minimal medium	biological replicate
Magnaporthe oryzae cultured in liquid complete medium	Magnaporthe oryzae	NCBITaxon	NCBITaxon:318829	RNA extraction	2D4--N-1	total RNA	EFO	EFO:0004964	2D4	Nitrogen depleted minimal medium	biological replicate
Magnaporthe oryzae cultured in liquid complete medium	Magnaporthe oryzae	NCBITaxon	NCBITaxon:318829	RNA extraction	2D4--N-2	total RNA	EFO	EFO:0004964	2D4	Nitrogen depleted minimal medium	biological replicate
Magnaporthe oryzae cultured in liquid complete medium	Magnaporthe oryzae	NCBITaxon	NCBITaxon:318829	RNA extraction	2D4--N-3	total RNA	EFO	EFO:0004964	2D4	Nitrogen depleted minimal medium	biological replicate
Magnaporthe oryzae cultured in liquid complete medium	Magnaporthe oryzae	NCBITaxon	NCBITaxon:318829	RNA extraction	WT--C-1	total RNA	EFO	EFO:0004964	WT	Carbon depleted minimal medium	biological replicate
Magnaporthe oryzae cultured in liquid complete medium	Magnaporthe oryzae	NCBITaxon	NCBITaxon:318829	RNA extraction	WT--C-2	total RNA	EFO	EFO:0004964	WT	Carbon depleted minimal medium	biological replicate
Magnaporthe oryzae cultured in liquid complete medium	Magnaporthe oryzae	NCBITaxon	NCBITaxon:318829	RNA extraction	WT--C-3	total RNA	EFO	EFO:0004964	WT	Carbon depleted minimal medium	biological replicate
Magnaporthe oryzae cultured in liquid complete medium	Magnaporthe oryzae	NCBITaxon	NCBITaxon:318829	RNA extraction	WT-CM-1	total RNA	EFO	EFO:0004964	WT	Complete medium	biological replicate
Magnaporthe oryzae cultured in liquid complete medium	Magnaporthe oryzae	NCBITaxon	NCBITaxon:318829	RNA extraction	WT-CM-2	total RNA	EFO	EFO:0004964	WT	Complete medium	biological replicate
Magnaporthe oryzae cultured in liquid complete medium	Magnaporthe oryzae	NCBITaxon	NCBITaxon:318829	RNA extraction	WT-CM-3	total RNA	EFO	EFO:0004964	WT	Complete medium	biological replicate
Magnaporthe oryzae cultured in liquid complete medium	Magnaporthe oryzae	NCBITaxon	NCBITaxon:318829	RNA extraction	WT-MM-1	total RNA	EFO	EFO:0004964	WT	Minimal medium	biological replicate
Magnaporthe oryzae cultured in liquid complete medium	Magnaporthe oryzae	NCBITaxon	NCBITaxon:318829	RNA extraction	WT-MM-2	total RNA	EFO	EFO:0004964	WT	Minimal medium	biological replicate
Magnaporthe oryzae cultured in liquid complete medium	Magnaporthe oryzae	NCBITaxon	NCBITaxon:318829	RNA extraction	WT-MM-3	total RNA	EFO	EFO:0004964	WT	Minimal medium	biological replicate
Magnaporthe oryzae cultured in liquid complete medium	Magnaporthe oryzae	NCBITaxon	NCBITaxon:318829	RNA extraction	WT--N-1	total RNA	EFO	EFO:0004964	WT	Nitrogen depleted minimal medium	biological replicate
Magnaporthe oryzae cultured in liquid complete medium	Magnaporthe oryzae	NCBITaxon	NCBITaxon:318829	RNA extraction	WT--N-2	total RNA	EFO	EFO:0004964	WT	Nitrogen depleted minimal medium	biological replicate
Magnaporthe oryzae cultured in liquid complete medium	Magnaporthe oryzae	NCBITaxon	NCBITaxon:318829	RNA extraction	WT--N-3	total RNA	EFO	EFO:0004964	WT	Nitrogen depleted minimal medium	biological replicate
