# Supplementary material for: Genome-wide polyadenylation site mapping datasets in the rice blast fungus Magnaporthe oryzae
Source: Sci Data. 2018 Nov 27;5:180271. doi: 10.1038/sdata.2018.271 (PMC6257040; doi:10.1038/sdata.2018.271)
Supplement: Supplementary file 1 [file sdata2018271-isa1.zip › a_assay_Wilkinson.txt]

Sample Name	Protocol REF	Protocol REF	Parameter Value[instrument]	Parameter Value[manufacturer]	Assay Name	Raw Data File	Comment[Data Repository]	Comment[Data Record Accession]	Comment[Data Record URI]	Protocol REF	Derived Data File	Comment[Data Repository]	Comment[Data Record Accession]	Comment[Data Record URI]	Factor Value[biological replicate]
2D4--C-1	Library preparation	RNA sequencing	HiSeq 2000	Illumina	2D4--C-1_sequencing	SRX3390558	NCBI Sequence Read Archive	SRP124953	https://identifiers.org/ncbi/insdc.sra:SRP124953	RNA sequencing and PAS detection protocol	doi:10.5281/zenodo.1168454	Zenodo	doi:10.5281/zenodo.1168454	https://doi.org/10.5281/zenodo.1168454	1
2D4--C-2	Library preparation	RNA sequencing	HiSeq 2000	Illumina	2D4--C-2_sequencing	SRX3390559	NCBI Sequence Read Archive	SRP124953	https://identifiers.org/ncbi/insdc.sra:SRP124953	RNA sequencing and PAS detection protocol	doi:10.5281/zenodo.1168454	Zenodo	doi:10.5281/zenodo.1168454	https://doi.org/10.5281/zenodo.1168454	2
2D4--C-3	Library preparation	RNA sequencing	HiSeq 2000	Illumina	2D4--C-3_sequencing	SRX3390556	NCBI Sequence Read Archive	SRP124953	https://identifiers.org/ncbi/insdc.sra:SRP124953	RNA sequencing and PAS detection protocol	doi:10.5281/zenodo.1168454	Zenodo	doi:10.5281/zenodo.1168454	https://doi.org/10.5281/zenodo.1168454	3
2D4-CM-1	Library preparation	RNA sequencing	HiSeq 2000	Illumina	2D4-CM-1_sequencing	SRX3390557	NCBI Sequence Read Archive	SRP124953	https://identifiers.org/ncbi/insdc.sra:SRP124953	RNA sequencing and PAS detection protocol	doi:10.5281/zenodo.1168454	Zenodo	doi:10.5281/zenodo.1168454	https://doi.org/10.5281/zenodo.1168454	1
2D4-CM-2	Library preparation	RNA sequencing	HiSeq 2000	Illumina	2D4-CM-2_sequencing	SRX3390554	NCBI Sequence Read Archive	SRP124953	https://identifiers.org/ncbi/insdc.sra:SRP124953	RNA sequencing and PAS detection protocol	doi:10.5281/zenodo.1168454	Zenodo	doi:10.5281/zenodo.1168454	https://doi.org/10.5281/zenodo.1168454	2
2D4-CM-3	Library preparation	RNA sequencing	HiSeq 2000	Illumina	2D4-CM-3_sequencing	SRX3390555	NCBI Sequence Read Archive	SRP124953	https://identifiers.org/ncbi/insdc.sra:SRP124953	RNA sequencing and PAS detection protocol	doi:10.5281/zenodo.1168454	Zenodo	doi:10.5281/zenodo.1168454	https://doi.org/10.5281/zenodo.1168454	3
2D4-MM-1	Library preparation	RNA sequencing	HiSeq 2000	Illumina	2D4-MM-1_sequencing	SRX3390552	NCBI Sequence Read Archive	SRP124953	https://identifiers.org/ncbi/insdc.sra:SRP124953	RNA sequencing and PAS detection protocol	doi:10.5281/zenodo.1168454	Zenodo	doi:10.5281/zenodo.1168454	https://doi.org/10.5281/zenodo.1168454	1
2D4-MM-2	Library preparation	RNA sequencing	HiSeq 2000	Illumina	2D4-MM-2_sequencing	SRX3390553	NCBI Sequence Read Archive	SRP124953	https://identifiers.org/ncbi/insdc.sra:SRP124953	RNA sequencing and PAS detection protocol	doi:10.5281/zenodo.1168454	Zenodo	doi:10.5281/zenodo.1168454	https://doi.org/10.5281/zenodo.1168454	2
2D4-MM-3	Library preparation	RNA sequencing	HiSeq 2000	Illumina	2D4-MM-3_sequencing	SRX3390560	NCBI Sequence Read Archive	SRP124953	https://identifiers.org/ncbi/insdc.sra:SRP124953	RNA sequencing and PAS detection protocol	doi:10.5281/zenodo.1168454	Zenodo	doi:10.5281/zenodo.1168454	https://doi.org/10.5281/zenodo.1168454	3
2D4--N-1	Library preparation	RNA sequencing	HiSeq 2000	Illumina	2D4--N-1_sequencing	SRX3390561	NCBI Sequence Read Archive	SRP124953	https://identifiers.org/ncbi/insdc.sra:SRP124953	RNA sequencing and PAS detection protocol	doi:10.5281/zenodo.1168454	Zenodo	doi:10.5281/zenodo.1168454	https://doi.org/10.5281/zenodo.1168454	1
2D4--N-2	Library preparation	RNA sequencing	HiSeq 2000	Illumina	2D4--N-2_sequencing	SRX3390568	NCBI Sequence Read Archive	SRP124953	https://identifiers.org/ncbi/insdc.sra:SRP124953	RNA sequencing and PAS detection protocol	doi:10.5281/zenodo.1168454	Zenodo	doi:10.5281/zenodo.1168454	https://doi.org/10.5281/zenodo.1168454	2
2D4--N-3	Library preparation	RNA sequencing	HiSeq 2000	Illumina	2D4--N-3_sequencing	SRX3390569	NCBI Sequence Read Archive	SRP124953	https://identifiers.org/ncbi/insdc.sra:SRP124953	RNA sequencing and PAS detection protocol	doi:10.5281/zenodo.1168454	Zenodo	doi:10.5281/zenodo.1168454	https://doi.org/10.5281/zenodo.1168454	3
WT--C-1	Library preparation	RNA sequencing	HiSeq 2000	Illumina	WT--C-1_sequencing	SRX3390570	NCBI Sequence Read Archive	SRP124953	https://identifiers.org/ncbi/insdc.sra:SRP124953	RNA sequencing and PAS detection protocol	doi:10.5281/zenodo.1168454	Zenodo	doi:10.5281/zenodo.1168454	https://doi.org/10.5281/zenodo.1168454	1
WT--C-2	Library preparation	RNA sequencing	HiSeq 2000	Illumina	WT--C-2_sequencing	SRX3390571	NCBI Sequence Read Archive	SRP124953	https://identifiers.org/ncbi/insdc.sra:SRP124953	RNA sequencing and PAS detection protocol	doi:10.5281/zenodo.1168454	Zenodo	doi:10.5281/zenodo.1168454	https://doi.org/10.5281/zenodo.1168454	2
WT--C-3	Library preparation	RNA sequencing	HiSeq 2000	Illumina	WT--C-3_sequencing	SRX3390564	NCBI Sequence Read Archive	SRP124953	https://identifiers.org/ncbi/insdc.sra:SRP124953	RNA sequencing and PAS detection protocol	doi:10.5281/zenodo.1168454	Zenodo	doi:10.5281/zenodo.1168454	https://doi.org/10.5281/zenodo.1168454	3
WT-CM-1	Library preparation	RNA sequencing	HiSeq 2000	Illumina	WT-CM-1_sequencing	SRX3390565	NCBI Sequence Read Archive	SRP124953	https://identifiers.org/ncbi/insdc.sra:SRP124953	RNA sequencing and PAS detection protocol	doi:10.5281/zenodo.1168454	Zenodo	doi:10.5281/zenodo.1168454	https://doi.org/10.5281/zenodo.1168454	1
WT-CM-2	Library preparation	RNA sequencing	HiSeq 2000	Illumina	WT-CM-2_sequencing	SRX3390566	NCBI Sequence Read Archive	SRP124953	https://identifiers.org/ncbi/insdc.sra:SRP124953	RNA sequencing and PAS detection protocol	doi:10.5281/zenodo.1168454	Zenodo	doi:10.5281/zenodo.1168454	https://doi.org/10.5281/zenodo.1168454	2
WT-CM-3	Library preparation	RNA sequencing	HiSeq 2000	Illumina	WT-CM-3_sequencing	SRX3390567	NCBI Sequence Read Archive	SRP124953	https://identifiers.org/ncbi/insdc.sra:SRP124953	RNA sequencing and PAS detection protocol	doi:10.5281/zenodo.1168454	Zenodo	doi:10.5281/zenodo.1168454	https://doi.org/10.5281/zenodo.1168454	3
WT-MM-1	Library preparation	RNA sequencing	HiSeq 2000	Illumina	WT-MM-1_sequencing	SRX3390562	NCBI Sequence Read Archive	SRP124953	https://identifiers.org/ncbi/insdc.sra:SRP124953	RNA sequencing and PAS detection protocol	doi:10.5281/zenodo.1168454	Zenodo	doi:10.5281/zenodo.1168454	https://doi.org/10.5281/zenodo.1168454	1
WT-MM-2	Library preparation	RNA sequencing	HiSeq 2000	Illumina	WT-MM-2_sequencing	SRX3390563	NCBI Sequence Read Archive	SRP124953	https://identifiers.org/ncbi/insdc.sra:SRP124953	RNA sequencing and PAS detection protocol	doi:10.5281/zenodo.1168454	Zenodo	doi:10.5281/zenodo.1168454	https://doi.org/10.5281/zenodo.1168454	2
WT-MM-3	Library preparation	RNA sequencing	HiSeq 2000	Illumina	WT-MM-3_sequencing	SRX3390573	NCBI Sequence Read Archive	SRP124953	https://identifiers.org/ncbi/insdc.sra:SRP124953	RNA sequencing and PAS detection protocol	doi:10.5281/zenodo.1168454	Zenodo	doi:10.5281/zenodo.1168454	https://doi.org/10.5281/zenodo.1168454	3
WT--N-1	Library preparation	RNA sequencing	HiSeq 2000	Illumina	WT--N-1_sequencing	SRX3390572	NCBI Sequence Read Archive	SRP124953	https://identifiers.org/ncbi/insdc.sra:SRP124953	RNA sequencing and PAS detection protocol	doi:10.5281/zenodo.1168454	Zenodo	doi:10.5281/zenodo.1168454	https://doi.org/10.5281/zenodo.1168454	1
WT--N-2	Library preparation	RNA sequencing	HiSeq 2000	Illumina	WT--N-2_sequencing	SRX3390575	NCBI Sequence Read Archive	SRP124953	https://identifiers.org/ncbi/insdc.sra:SRP124953	RNA sequencing and PAS detection protocol	doi:10.5281/zenodo.1168454	Zenodo	doi:10.5281/zenodo.1168454	https://doi.org/10.5281/zenodo.1168454	2
WT--N-3	Library preparation	RNA sequencing	HiSeq 2000	Illumina	WT--N-3_sequencing	SRX3390574	NCBI Sequence Read Archive	SRP124953	https://identifiers.org/ncbi/insdc.sra:SRP124953	RNA sequencing and PAS detection protocol	doi:10.5281/zenodo.1168454	Zenodo	doi:10.5281/zenodo.1168454	https://doi.org/10.5281/zenodo.1168454	3
